# Supplementary material for: Effects of SGLT2 Inhibitors on Clinical Outcomes, Symptoms, Functional Capacity, and Cardiac Remodeling in Heart Failure: A Comprehensive Systematic Review and Multidomain Meta-Analysis of Randomized Trials
Source: J Clin Med. 2026 Jan 4;15(1):378. doi: 10.3390/jcm15010378 (PMC12787172; doi:10.3390/jcm15010378)
Supplement: Supplementary file 1 [file jcm-15-00378-s001.zip]

Archive with 1 entries (1 files):
- jcm-4057343-supplementary.pdf
